# Supplementary material for: The role of YAP1 in survival prediction, immune modulation, and drug response: A pan-cancer perspective
Source: Front Immunol. 2022 Nov 21;13:1012173. doi: 10.3389/fimmu.2022.1012173 (PMC9719955; doi:10.3389/fimmu.2022.1012173)
Supplement: Supplementary file 2 [file Table_1.xlsx]

## Sheet: Sheet1
Supplementary Table S1. List of qPCR primers
Gene	Forward (5'->3')	Reverse (5'->3')
AXIN2	GCCCTGCTGTAAAAGAGAGGA	AGAGACAGGCATGGGTTTGG
BIRC5	GATGACGACCCCATGCAAAG	CTGGTAAGCCCGGGAATCAA
CCND1	GATCAAGTGTGACCCGGACTG	AAAATGCTCCGGAGAGGAGG
CD44	CCACAAGGATGACTGCAGATG	GTGAATGAGGGGAGGGTGTG
IL-6	TTCGGTCCAGTTGCCTTCTC	TCACCAGGCAAGTCTCCTCA
CSF1	GAAAGTTTGCCTGGGTCCTCT	GGTAGCACACTGGATCTTTCAAC
CSF2	AATGTTTGACCTCCAGGAGCC	CCCTTGGTCCCTCCAAGATG
CSF3	GGAGAAGCTGGTGAGTGAGTGTG	AGATGGTGGTGGCAAAGTCG
COX-2/PTGS2	GAAAACTGCTCAACACCGGAA	AAGGGAGTCGGGCAATCATC
CCN2/CTGF	CACCCGGGTTACCAATGACA	GGATGCACTTTTTGCCCTTCTTA
CCN1/CYR61	TGAAGCGGCTCCCTGTTTT	CGGGTTTCTTTCACAAGGCG
CXCL5	TCCAATCTTCGCTCCTCCAAT	TTCTTCAGGGAGGCTACCACTTC
ACTIN	TTGCCGACAGGATGCAGAAGGA	AGGTGGACAGCGAGGCCAGGAT
